# Supplementary material for: A novel droplet digital PCR human mtDNA assay for fecal source tracking
Source: Water Res. 2020 Sep 15;183:116085. doi: 10.1016/j.watres.2020.116085 (PMC7495096; doi:10.1016/j.watres.2020.116085)
Supplement: Multimedia component 1 [file mmc1.xlsx]

## Sheet: Cow
Dataset S1. Accession numbers of mtDNA sequences downloaded from GenBank and used to construct the consensus sequence for each species.
Animal	Cow	Dog	Goat	Chicken	Horse	Pig	Rat	Deer	Human
Count	165	30	120	16	503	488	62	8	201
Date Downloaded	2018-04-18	2018-04-18	2018-04-18	2018-04-18	2018-04-18	2018-04-18	2018-04-18	2018-04-18	2018-04-18
Accession Numbers	D34635.1	HM222711.1	D84201.1	AF153499.1	D82932.1	AB015083.1	KT024821.1	AY607035.1	MG272946.1
	AY903441.1	EU352854.1	AB004075.1	AF195631.1	D32190.1	AB015082.1	KT024820.1	DQ379370.1	MG272947.1
	AY885295.1	HQ845258.1	AB004074.1	AF195630.1	AY515159.1	AB015078.1	KT024819.1	KY928670.1	MG272948.1
	AY885292.1	KT447710.1	AB004073.1	AF195629.1	JF511396.1	AB015075.1	KT024818.1	KY928669.1	MG272949.1
	AY885288.1	KT447709.1	AB004071.1	AF195628.1	JF511375.1	AB015074.1	KT024817.1	KY928668.1	MG272950.1
	JX472274.1	KT447708.1	AB004070.1	L08376.1	JF511374.1	AB015070.1	KT024816.1	KY928667.1	MG272951.1
	JX472271.1	KT447707.1	AB736144.1	AF354171.1	JF511373.1	AB015069.1	KT024815.1	KY928666.1	MG272952.1
	JX472266.1	KT447706.1	AB736131.1	AB044987.1	JF511372.1	AB015068.1	KT024814.1	KY928662.1	MG272953.1
	JX472264.1	KT447704.1	DQ093614.1	AB044986.1	JF511363.1	AB015066.1	KT024813.1		MG272954.1
	DQ186289.1	KT447701.1	DQ073048.1	AB044985.1	JF511362.1	AY920907.1	KC735129.1		MG272955.1
	DQ186283.1	KT447700.1	JX010746.1	AF028795.1	JF511356.1	AY920909.1	KC735127.1		MG272956.1
	DQ186279.1	KJ660982.1	EU130775.1	AF119093.1	JF511342.1	AY920906.1	HM222710.1		MG272957.1
	DQ186265.1	KJ660980.1	DQ514546.1	AF102874.1	JF511341.1	AY920905.1	KY356148.1		MG272958.1
	DQ186263.1	KJ660978.1	DQ089480.1	AF362406.1	JF511305.1	DQ444704.1	KY356147.1		MG272959.1
	DQ186260.1	JF489119.1	DQ089476.1	AB044984.1	JF511302.1	EU000392.1	KY356146.1		MG272960.1
	DQ186259.1	EF689057.1	KU253480.1	EU839454.1	JF511301.1	EU000391.1	KY356145.1		MG272961.1
	DQ186254.1	AY928668.1	EU259130.1		JF511289.1	AB015081.1	KY356144.1		MG272962.1
	DQ186253.1	AY170103.1	AB110597.1		JF511286.1	AB015080.1	KY356143.1		MG272963.1
	DQ186252.1	KU253532.1	AB110596.1		JF511285.1	AB015079.1	KY356142.1		MG272964.1
	DQ186245.1	KU253531.1	AB004072.1		JF511272.1	AB015077.1	KY356141.1		MG272965.1
	DQ186242.1	KT447705.1	AB736119.1		JF511271.1	AB015076.1	KY356140.1		MG272966.1
	DQ186233.1	KT447703.1	AB736106.1		JF511261.1	AB015073.1	KY356139.1		MG272967.1
	DQ186228.1	KT447702.1	AB736095.1		JF511250.1	AB015072.1	KY356138.1		MG272968.1
	DQ186222.1	KT447699.1	KY348330.1		JF511226.1	AB015071.1	KY356137.1		MG272969.1
	DQ186213.1	KT447685.1	KY348329.1		JF511225.1	AB015067.1	KY356136.1		MG272970.1
	DQ186212.1	KT447684.1	KY348328.1		JF511224.1	AB015065.1	KY356135.1		MG272971.1
	DQ186211.1	KJ660981.1	KY348327.1		JF511223.1	DQ444708.1	KY356134.1		MG272972.1
	DQ186209.1	KJ660979.1	KY348326.1		JF511222.1	DQ444707.1	KY356133.1		MG272973.1
	DQ186208.1	KJ660977.1	KY348325.1		JF511221.1	AY830172.1	KY356132.1		MG272974.1
	DQ186207.1	X94920.1	KY348324.1		JF511201.1	AY830170.1	KY356131.1		MG272975.1
	DQ186206.1		KY348323.1		JF511184.1	AY830169.1	KY356130.1		MG272976.1
	DQ186205.1		KY348322.1		JF511183.1	AY830168.1	KY356129.1		MG272977.1
	DQ186203.1		KY348321.1		JF511182.1	AY830167.1	KY356128.1		MG272978.1
	EU747736.1		KY348320.1		JF511149.1	AY830166.1	KY356127.1		MG272979.1
	AY952966.1		KY348319.1		JF511145.1	AY830164.1	KY356126.1		MG272980.1
	AY952965.1		KY348318.1		EU599186.1	AY830162.1	KY356125.1		MG272981.1
	AY952964.1		KY348317.1		EU433676.1	AY830161.1	KY356124.1		MG272982.1
	AY952963.1		KY348316.1		EU433675.1	AY830160.1	KY356123.1		MG272983.1
	AY952962.1		KY348315.1		EU433670.1	AY830159.1	KY356122.1		MG272984.1
	AY952961.1		KY348314.1		EU433667.1	AY692032.1	KY356121.1		MG272985.1
	AY952960.1		KY348313.1		EU433651.1	AY692031.1	KY356120.1		MG272986.1
	AY952959.1		KY348312.1		EU433646.1	AY692030.1	KY356119.1		MG272987.1
	AY952958.1		KY348311.1		DQ297662.1	AY692029.1	KY356118.1		MG272988.1
	AY952957.1		KY348310.1		DQ297658.1	AY634188.1	KY356117.1		MG272989.1
	AY952956.1		KY348309.1		DQ297657.1	AY634187.1	KY356116.1		MG272990.1
	AY952955.1		KY348308.1		DQ297654.1	AY634186.1	KY356115.1		MG272991.1
	AY952954.1		KY348307.1		DQ297649.1	AY634185.1	KY356114.1		MG272992.1
	AY952953.1		KY348306.1		DQ297641.1	AY634184.1	KY356113.1		MG272993.1
	AY952952.1		KY348305.1		FJ765154.1	AY634183.1	KY356112.1		MG272994.1
	AY906834.1		KY348304.1		FJ765153.1	AY634182.1	KY356111.1		MG272995.1
	AY906833.1		KY348303.1		FJ765151.1	AY634181.1	KY356110.1		MG272996.1
	AY906832.1		KY348302.1		FJ765148.1	AY634180.1	KY356109.1		MG272997.1
	AY903442.1		KY348301.1		FJ765147.1	GU135827.1	KY356108.1		MG272998.1
	AY903440.1		KY348300.1		FJ765146.1	GU135818.1	KY356107.1		MG272999.1
	AY903439.1		KY348299.1		FJ765142.1	GU135816.1	KY356106.1		MG273000.1
	AY903438.1		KY348298.1		FJ765141.1	GU135815.1	KY356105.1		MG273001.1
	AY885307.1		KY348297.1		FJ765138.1	GU135814.1	KY356104.1		MG273002.1
	AY885306.1		KY348296.1		FJ765137.1	GU135813.1	KY356103.1		MG273003.1
	AY885305.1		KY348295.1		FJ765136.1	GU135812.1	KY356102.1		MG273004.1
	AY885304.1		KY348294.1		FJ765133.1	GU135805.1	KY356101.1		MG273005.1
	AY885303.1		KY348293.1		FJ765127.1	GU135789.1	MF062465.1		MG273006.1
	AY885302.1		KY348292.1		FJ765126.1	GU135785.1	KT024812.1		MG273007.1
	AY885301.1		KY348291.1		FJ765123.1	GU135776.1			MG273008.1
	AY885300.1		EU350133.1		FJ765121.1	GU135770.1			MG273009.1
	AY885299.1		EU350132.1		FJ765119.1	GU135767.1			MG273010.1
	AY885298.1		EU350131.1		FJ765105.1	GU135763.1			MG273011.1
	AY885297.1		EU350130.1		FJ765103.1	GU135762.1			MG273012.1
	AY885296.1		EU350129.1		FJ765096.1	GU135760.1			MG273013.1
	AY885294.1		EU350128.1		JQ282764.1	GU135755.1			MG273014.1
	AY885293.1		EU350127.1		JQ282763.1	GU135748.1			MG273015.1
	AY885291.1		EU350126.1		JQ282755.1	GU135734.1			MG273016.1
	AY885290.1		EU350125.1		JQ282754.1	GU135733.1			MG273017.1
	AY885289.1		EU350124.1		JQ282752.1	GU135726.1			MG273018.1
	AY885287.1		EU350123.1		JQ282748.1	GU135725.1			MG273019.1
	AY885286.1		EU350122.1		JQ282746.1	GU135720.1			MG273020.1
	AY885285.1		EU350121.1		JQ282744.1	GU135719.1			MG273021.1
	AY885284.1		EU350120.1		JQ282739.1	GU135712.1			MG273022.1
	AY885283.1		EU350119.1		JQ282737.1	GU135711.1			MG273023.1
	KT151961.1		EU350118.1		JQ282736.1	GU135693.1			MG273024.1
	KT151960.1		AF217254.1		JQ282735.1	GU135678.1			MG273025.1
	JX472273.1		JX010745.1		JQ282734.1	GU135666.1			MG273026.1
	JX472272.1		JX010744.1		JQ282733.1	GU135665.1			MG273027.1
	JX472270.1		JX010743.1		AY522328.1	GU135661.1			MG273028.1
	JX472269.1		KY662383.1		AY522327.1	LC137903.1			MG273029.1
	JX472268.1		KX980490.1		AY515162.1	LC137902.1			MG273030.1
	JX472267.1		KX980489.1		AY515161.1	LC137901.1			MG273031.1
	JX472265.1		KX980488.1		AY515160.1	LC137899.1			MG273032.1
	JX472263.1		EU130780.1		AY515158.1	LC137898.1			MG273033.1
	JX472262.1		EU130779.1		AY515157.1	LC133270.1			MG273034.1
	JX472261.1		EU130778.1		AY515156.1	LC133269.1			MG273035.1
	JX472260.1		EU130777.1		JF511459.1	LC133268.1			MG273036.1
	EF693798.1		EU130776.1		JF511458.1	LC133266.1			MG273037.1
	EU807948.1		EU130774.1		JF511457.1	LC133264.1			MG273038.1
	DQ186290.1		EU130773.1		JF511456.1	LC133260.1			MG273039.1
	DQ186288.1		DQ514548.1		JF511455.1	KM215176.1			MG273040.1
	DQ186287.1		DQ514547.1		JF511454.1	KM215175.1			MG273041.1
	DQ186286.1		DQ514545.1		JF511453.1	KM215172.1			MG273042.1
	DQ186285.1		DQ514544.1		JF511452.1	KM215171.1			MG273043.1
	DQ186284.1		DQ089479.1		JF511451.1	KM215169.1			MG273044.1
	DQ186282.1		DQ089478.1		JF511450.1	KM215167.1			MG273045.1
	DQ186281.1		DQ089477.1		JF511449.1	KM215166.1			MG273046.1
	DQ186280.1		DQ089475.1		JF511448.1	AB376964.1			MG273047.1
	DQ186278.1		DQ089474.1		JF511447.1	DQ315601.1			MG273048.1
	DQ186277.1		EU259132.1		JF511446.1	DQ315600.1			MG273049.1
	DQ186276.1		EU259131.1		JF511445.1	AY830187.1			MG273050.1
	DQ186275.1		EU259129.1		JF511444.1	AY830185.1			MG273051.1
	DQ186274.1		EU259128.1		JF511443.1	AY830184.1			MG273052.1
	DQ186273.1		EU259127.1		JF511442.1	AY830182.1			MG273053.1
	DQ186272.1		EU259126.1		JF511441.1	AY830180.1			MG273054.1
	DQ186271.1		EU259125.1		JF511440.1	AY830179.1			MG273055.1
	DQ186270.1		EU259124.1		JF511439.1	AY830176.1			MG273056.1
	DQ186269.1		EU259123.1		JF511438.1	AY830174.1			MG273057.1
	DQ186268.1		EU259122.1		JF511437.1	AY534298.1			MG273058.1
	DQ186267.1		EU259121.1		JF511436.1	AY534297.1			MG273059.1
	DQ186266.1		EU259120.1		JF511435.1	AY534296.1			MG273060.1
	DQ186264.1		EU259119.1		JF511434.1	AF136551.1			MG273061.1
	DQ186262.1		AB110595.1		JF511433.1	GQ338964.1			MG273062.1
	DQ186261.1		AB110594.1		JF511432.1	GQ338963.1			MG273063.1
	DQ186258.1		AB044308.1		JF511431.1	GQ338962.1			MG273064.1
	DQ186257.1		AB044307.1		JF511430.1	HM010473.1			MG273065.1
	DQ186256.1				JF511429.1	HM010472.1			MG273066.1
	DQ186255.1				JF511428.1	GU211924.1			MG273067.1
	DQ186251.1				JF511427.1	AY237531.1			MG273068.1
	DQ186250.1				JF511426.1	AY237530.1			MG273069.1
	DQ186249.1				JF511425.1	AY237516.1			MG273070.1
	DQ186248.1				JF511424.1	AY237499.1			MG273071.1
	DQ186247.1				JF511423.1	AY237497.1			MG273072.1
	DQ186246.1				JF511422.1	AY237495.1			MG273073.1
	DQ186244.1				JF511421.1	AY237492.1			MG273074.1
	DQ186243.1				JF511420.1	AY237486.1			MG273075.1
	DQ186241.1				JF511419.1	EF061505.1			MG273076.1
	DQ186240.1				JF511418.1	EF061504.1			MG273077.1
	DQ186239.1				JF511417.1	EF061503.1			MG273078.1
	DQ186238.1				JF511416.1	EF061502.1			MG273079.1
	DQ186237.1				JF511415.1	EF061501.1			MG273080.1
	DQ186236.1				JF511414.1	EF061500.1			MG273081.1
	DQ186235.1				JF511413.1	EF061499.1			MG273082.1
	DQ186234.1				JF511412.1	EF061498.1			MG273083.1
	DQ186232.1				JF511411.1	EF061497.1			MG273084.1
	DQ186231.1				JF511410.1	EF061496.1			MG273085.1
	DQ186230.1				JF511409.1	EF061495.1			MG273086.1
	DQ186229.1				JF511408.1	EF061494.1			MG273087.1
	DQ186227.1				JF511407.1	EF061493.1			MG273088.1
	DQ186226.1				JF511406.1	EF061492.1			MG273089.1
	DQ186225.1				JF511405.1	EF061491.1			MG273090.1
	DQ186224.1				JF511404.1	EF061490.1			MG273091.1
	DQ186223.1				JF511403.1	EF061489.1			MG273092.1
	DQ186221.1				JF511402.1	EF061488.1			MG273093.1
	DQ186220.1				JF511401.1	EF061486.1			MG273094.1
	DQ186219.1				JF511400.1	EF061485.1			MG273095.1
	DQ186218.1				JF511399.1	EF061484.1			MG273096.1
	DQ186217.1				JF511398.1	EF061483.1			MG273097.1
	DQ186216.1				JF511397.1	KR049169.1			MG273098.1
	DQ186215.1				JF511395.1	KR049162.1			MG273099.1
	DQ186214.1				JF511394.1	KJ476230.1			MG273100.1
	DQ186210.1				JF511393.1	KJ476228.1			MG273101.1
	DQ186204.1				JF511392.1	KJ476218.1			MG273102.1
	GU249573.1				JF511391.1	KJ476210.1			MG273103.1
	GU249572.1				JF511390.1	KJ476208.1			MG273104.1
	GU249571.1				JF511389.1	JN406916.1			MG273105.1
	GU249570.1				JF511388.1	JN406915.1			MG273106.1
	GU249569.1				JF511387.1	JN406914.1			MG273107.1
	GU249568.1				JF511386.1	JN406913.1			MG273108.1
	GU249567.1				JF511385.1	JN406912.1			MG273109.1
	GU249566.1				JF511384.1	JN406911.1			MG273110.1
					JF511383.1	JN406910.1			MG273111.1
					JF511382.1	JN406909.1			MG273112.1
					JF511381.1	JN406908.1			MG273113.1
					JF511380.1	JN406907.1			MG273114.1
					JF511379.1	JN406906.1			MG273115.1
					JF511378.1	JN406905.1			MG273116.1
					JF511377.1	JN406904.1			MG273117.1
					JF511376.1	JN406903.1			MG273118.1
					JF511371.1	JN406902.1			MG273119.1
					JF511370.1	JN406901.1			MG273120.1
					JF511369.1	JN406900.1			MG273121.1
					JF511368.1	JN406899.1			MG273122.1
					JF511367.1	JN406898.1			MG273123.1
					JF511366.1	JN406897.1			MG273124.1
					JF511365.1	JN406896.1			MG273125.1
					JF511364.1	JN406895.1			MG273126.1
					JF511361.1	JN406894.1			MG273127.1
					JF511360.1	JN406893.1			MG273128.1
					JF511359.1	JN406892.1			MG273129.1
					JF511358.1	JN406891.1			MG273130.1
					JF511357.1	JN406890.1			MG273131.1
					JF511355.1	JN406889.1			MG273132.1
					JF511354.1	JN406888.1			MG273133.1
					JF511353.1	JN406887.1			MG273134.1
					JF511352.1	AY920908.1			MG273135.1
					JF511351.1	EF061487.1			MH000027.1
					JF511350.1	EU000390.1			MH001823.1
					JF511349.1	KU664553.1			MH005248.1
					JF511348.1	KU664548.1			MH025372.1
					JF511347.1	KU664547.1			MH025373.1
					JF511346.1	KU664546.1			MH025374.1
					JF511345.1	KU608293.1			MH029802.1
					JF511344.1	AY830171.1			MH029803.1
					JF511343.1	AY830165.1			MH029820.1
					JF511340.1	AY830163.1			MH035822.1
					JF511339.1	GU135837.1			NC_012920.1
					JF511338.1	GU135836.1
					JF511337.1	GU135835.1
					JF511336.1	GU135834.1
					JF511335.1	GU135833.1
					JF511334.1	GU135832.1
					JF511333.1	GU135831.1
					JF511332.1	GU135830.1
					JF511331.1	GU135829.1
					JF511330.1	GU135828.1
					JF511329.1	GU135826.1
					JF511328.1	GU135825.1
					JF511327.1	GU135824.1
					JF511326.1	GU135823.1
					JF511325.1	GU135822.1
					JF511324.1	GU135821.1
					JF511323.1	GU135820.1
					JF511322.1	GU135819.1
					JF511321.1	GU135817.1
					JF511320.1	GU135811.1
					JF511319.1	GU135810.1
					JF511318.1	GU135809.1
					JF511317.1	GU135808.1
					JF511316.1	GU135807.1
					JF511315.1	GU135806.1
					JF511314.1	GU135804.1
					JF511313.1	GU135803.1
					JF511312.1	GU135802.1
					JF511311.1	GU135801.1
					JF511310.1	GU135800.1
					JF511309.1	GU135799.1
					JF511308.1	GU135798.1
					JF511307.1	GU135797.1
					JF511306.1	GU135796.1
					JF511304.1	GU135795.1
					JF511303.1	GU135794.1
					JF511300.1	GU135793.1
					JF511299.1	GU135792.1
					JF511298.1	GU135791.1
					JF511297.1	GU135790.1
					JF511296.1	GU135788.1
					JF511295.1	GU135787.1
					JF511294.1	GU135786.1
					JF511293.1	GU135784.1
					JF511292.1	GU135783.1
					JF511291.1	GU135782.1
					JF511290.1	GU135781.1
					JF511288.1	GU135780.1
					JF511287.1	GU135779.1
					JF511284.1	GU135778.1
					JF511283.1	GU135777.1
					JF511282.1	GU135775.1
					JF511281.1	GU135774.1
					JF511280.1	GU135773.1
					JF511279.1	GU135772.1
					JF511278.1	GU135771.1
					JF511277.1	GU135769.1
					JF511276.1	GU135768.1
					JF511275.1	GU135766.1
					JF511274.1	GU135765.1
					JF511273.1	GU135764.1
					JF511270.1	GU135761.1
					JF511269.1	GU135759.1
					JF511268.1	GU135758.1
					JF511267.1	GU135757.1
					JF511266.1	GU135756.1
					JF511265.1	GU135754.1
					JF511264.1	GU135753.1
					JF511263.1	GU135752.1
					JF511262.1	GU135751.1
					JF511260.1	GU135750.1
					JF511259.1	GU135749.1
					JF511258.1	GU135747.1
					JF511257.1	GU135746.1
					JF511256.1	GU135745.1
					JF511255.1	GU135744.1
					JF511254.1	GU135743.1
					JF511253.1	GU135742.1
					JF511252.1	GU135741.1
					JF511251.1	GU135740.1
					JF511249.1	GU135739.1
					JF511248.1	GU135738.1
					JF511247.1	GU135737.1
					JF511246.1	GU135736.1
					JF511245.1	GU135735.1
					JF511244.1	GU135732.1
					JF511243.1	GU135731.1
					JF511242.1	GU135730.1
					JF511241.1	GU135729.1
					JF511240.1	GU135728.1
					JF511239.1	GU135727.1
					JF511238.1	GU135724.1
					JF511237.1	GU135723.1
					JF511236.1	GU135722.1
					JF511235.1	GU135721.1
					JF511234.1	GU135718.1
					JF511233.1	GU135717.1
					JF511232.1	GU135716.1
					JF511231.1	GU135715.1
					JF511230.1	GU135714.1
					JF511229.1	GU135713.1
					JF511228.1	GU135710.1
					JF511227.1	GU135709.1
					JF511220.1	GU135708.1
					JF511219.1	GU135707.1
					JF511218.1	GU135706.1
					JF511217.1	GU135705.1
					JF511216.1	GU135704.1
					JF511215.1	GU135703.1
					JF511214.1	GU135702.1
					JF511213.1	GU135701.1
					JF511212.1	GU135700.1
					JF511211.1	GU135699.1
					JF511210.1	GU135698.1
					JF511209.1	GU135697.1
					JF511208.1	GU135696.1
					JF511207.1	GU135695.1
					JF511206.1	GU135694.1
					JF511205.1	GU135692.1
					JF511204.1	GU135691.1
					JF511203.1	GU135690.1
					JF511202.1	GU135689.1
					JF511200.1	GU135688.1
					JF511199.1	GU135687.1
					JF511198.1	GU135686.1
					JF511197.1	GU135685.1
					JF511196.1	GU135684.1
					JF511195.1	GU135683.1
					JF511194.1	GU135682.1
					JF511193.1	GU135681.1
					JF511192.1	GU135680.1
					JF511191.1	GU135679.1
					JF511190.1	GU135677.1
					JF511189.1	GU135676.1
					JF511188.1	GU135675.1
					JF511187.1	GU135674.1
					JF511186.1	GU135673.1
					JF511185.1	GU135672.1
					JF511181.1	GU135671.1
					JF511180.1	GU135670.1
					JF511179.1	GU135669.1
					JF511178.1	GU135668.1
					JF511177.1	GU135667.1
					JF511176.1	GU135664.1
					JF511175.1	GU135663.1
					JF511174.1	GU135662.1
					JF511173.1	GU135660.1
					JF511172.1	GU135659.1
					JF511171.1	GU135658.1
					JF511170.1	GU135657.1
					JF511169.1	GU135656.1
					JF511168.1	GU135655.1
					JF511167.1	GU135654.1
					JF511166.1	GU135653.1
					JF511165.1	LC137904.1
					JF511164.1	LC137900.1
					JF511163.1	LC137897.1
					JF511162.1	LC133267.1
					JF511161.1	LC133265.1
					JF511160.1	LC133263.1
					JF511159.1	LC133262.1
					JF511158.1	LC133261.1
					JF511157.1	LC133259.1
					JF511156.1	KM215177.1
					JF511155.1	KM215174.1
					JF511154.1	KM215173.1
					JF511153.1	KM215170.1
					JF511152.1	KM215168.1
					JF511151.1	KM215165.1
					JF511150.1	KM215164.1
					JF511148.1	DQ315605.1
					JF511147.1	DQ315604.1
					JF511146.1	DQ315603.1
					JF511144.1	DQ315599.1
					JF511143.1	DQ315598.1
					JF511142.1	DQ315597.1
					JF511141.1	AY830188.1
					JF511140.1	AY830186.1
					JF511139.1	AY830183.1
					JF511138.1	AY830181.1
					JF511137.1	AY830178.1
					JF489134.1	AY830177.1
					JF718882.1	AY830175.1
					EU433686.1	AY830173.1
					EU433685.1	AF163100.1
					EU433684.1	AF163099.1
					EU433683.1	AF136554.1
					EU433682.1	AF136553.1
					EU433681.1	AF136552.1
					EU433680.1	AF136550.1
					EU433679.1	AF136548.1
					EU433678.1	AF136549.1
					EU433677.1	AF136547.1
					EU433674.1	AF136546.1
					EU433673.1	AF136545.1
					EU433672.1	AF136544.1
					EU433671.1	AF136543.1
					EU433669.1	AF136542.1
					EU433668.1	AF136541.1
					EU433666.1	GQ338965.1
					EU433665.1	HM010474.1
					EU433664.1	HM010471.1
					EU433663.1	HM010470.1
					EU433662.1	HM010469.1
					EU433661.1	HM010468.1
					EU433660.1	HM010467.1
					EU433659.1	HM010466.1
					EU433658.1	HM010465.1
					EU433657.1	HM010464.1
					EU433656.1	HM010463.1
					EU433655.1	HM010462.1
					EU433654.1	HM010461.1
					EU433653.1	GU211931.1
					EU433652.1	GU211930.1
					EU433650.1	GU211929.1
					EU433649.1	GU211928.1
					EU433648.1	GU211927.1
					EU433647.1	GU211926.1
					EU433645.1	GU211925.1
					EU433644.1	AY237534.1
					EU433643.1	AY237533.1
					DQ297663.1	AY237532.1
					DQ297661.1	AY237529.1
					DQ297659.1	AY237528.1
					DQ297656.1	AY237527.1
					DQ297655.1	AY237526.1
					DQ297653.1	AY237525.1
					DQ297652.1	AY237524.1
					DQ297648.1	AY237523.1
					DQ297647.1	AY237522.1
					DQ297646.1	AY237521.1
					DQ297644.1	AY237520.1
					DQ297643.1	AY237519.1
					DQ297642.1	AY237518.1
					DQ297639.1	AY237517.1
					DQ223539.1	AY237515.1
					DQ223538.1	AY237514.1
					DQ223537.1	AY237513.1
					DQ223536.1	AY237512.1
					DQ223535.1	AY237511.1
					FJ765152.1	AY237510.1
					FJ765150.1	AY237509.1
					FJ765149.1	AY237508.1
					FJ765145.1	AY237507.1
					FJ765144.1	AY237506.1
					FJ765143.1	AY237505.1
					FJ765140.1	AY237504.1
					FJ765139.1	AY237503.1
					FJ765135.1	AY237502.1
					FJ765134.1	AY237501.1
					FJ765132.1	AY237500.1
					FJ765131.1	AY237498.1
					FJ765130.1	AY237496.1
					FJ765129.1	AY237494.1
					FJ765128.1	AY237493.1
					FJ765125.1	AY237491.1
					FJ765124.1	AY237490.1
					FJ765122.1	AY237489.1
					FJ765120.1	AY237488.1
					FJ765118.1	AY237487.1
					FJ765117.1	AY237485.1
					FJ765116.1	AY237484.1
					FJ765115.1	KT626639.1
					FJ765114.1	KT626638.1
					FJ765113.1	KR049170.1
					FJ765112.1	KR049168.1
					FJ765111.1	KR049161.1
					FJ765110.1	KR049160.1
					FJ765109.1	KJ476229.1
					FJ765108.1	KJ476226.1
					FJ765107.1	KJ476225.1
					FJ765106.1	KJ476224.1
					FJ765104.1	KJ476223.1
					FJ765102.1	KJ476222.1
					FJ765101.1	KJ476221.1
					FJ765100.1	KJ476220.1
					FJ765099.1	KJ476219.1
					FJ765098.1	KJ476217.1
					FJ765097.1	KJ476216.1
					KU253481.1	KJ476215.1
					KC968811.1	KJ476214.1
					JQ282768.1	KJ476213.1
					JQ282767.1	KJ476211.1
					JQ282766.1	KJ476209.1
					JQ282765.1	KJ476207.1
					JQ282762.1	KY110725.1
					JQ282761.1	KY110727.1
					JQ282760.1	KY110726.1
					JQ282759.1
					JQ282758.1
					JQ282757.1
					JQ282756.1
					JQ282753.1
					JQ282751.1
					JQ282750.1
					JQ282749.1
					JQ282747.1
					JQ282745.1
					JQ282743.1
					JQ282742.1
					JQ282741.1
					JQ282740.1
					JQ282738.1
