# Supplementary material for: A novel droplet digital PCR human mtDNA assay for fecal source tracking
Source: Water Res. 2020 Sep 15;183:116085. doi: 10.1016/j.watres.2020.116085 (PMC7495096; doi:10.1016/j.watres.2020.116085)
Supplement: Multimedia component 2 [file mmc2.zip]

Archive with 1 entries (1 files):
- Zhu_et_al._supp.info_alignment_of_consensus_sequences.fasta
