# Supplementary material for: A novel droplet digital PCR human mtDNA assay for fecal source tracking
Source: Water Res. 2020 Sep 15;183:116085. doi: 10.1016/j.watres.2020.116085 (PMC7495096; doi:10.1016/j.watres.2020.116085)
Supplement: Multimedia component 2 [file mmc2.zip › Zhu_et_al._supp.info_alignment_of_consensus_sequences.fasta]

>Porcine/1-1138 Consensus
atga---ccaacatccgaaaatcacacccactaataaaaattatcaacaacgcattcattgacctcccagcc
ccctcaaacatctcatcatgatgaaacttcggttccctcttaggcatctgcctaatcttgcaaatcctaaca
ggcctgttcttagcaatacattacacatcagacacaacaacagctttctcatcagttacacacatctgtcga
gacgtaaattacggatgagttattcgctacctacatgcaaacggagcatccatgttctttatttgcctattc
atccacgtaggccgaggcctatactacggatcctatatattcctagaaacatgaaacattggagtagtccta
ctatttaccgttatagcaacagccttcataggctacgtcctgccctgaggacaaatatcattctgaggagct
acggtcatcacaaatctactatcagctatcccttatatcggaacagacctcgtagaatgaatctgagggggc
ttttccgtcgacaaagcaaccctcacacgattcttcgcctttcactttatcctgccattcatcattaccgcc
ctcgcagccgtacatctcctattcctgcacgaaaccggatccaacaaccctaccggaatctcatcagacata
gacaaaattccatttcacccatactacactattaaagacattctaggggccttatttataatactaatccta
ctaatccttgtactattctcaccagacctactaggagacccagacaactacaccccagcaaacccactaaac
accccaccccatattaaaccagaatgatatttcttattcgcctacgctatcctacgttcaattcctaataaa
ctaggtggagtgctagctctagtagcctccatcctaatcctaattttaatgcccatactacacacatccaaa
caacgaagcataatatttcgaccactaagtcaatgcctattctgaatactagtagcagacctcattacacta
acatgaattggaggacaacccgtagaacacccattcatcatcatcggccaactagcctccatcttatatttc
ctaatcattctagtattgataccaatcactagcatcatcgaaaacaacctattaaagtgac-
>Human/53-1191 Consensus
atga---ccccaatacgcaaaattaaccccctaataaaattaattaaccactcattcatcgacctccccacc
ccatccaacatctccgcatgatgaaacttcggctcactccttggcgcctgcctgatcctccaaatcaccaca
ggactattcctagccatgcactactcaccagacgcctcaaccgccttttcatcaatcgcccacatcactcga
gacgtaaattatggctgaatcatccgctaccttcacgccaatggcgcctcaatattctttatctgcctcttc
ctacacatcgggcgaggcctatattacggatcatttctctactcagaaacctgaaacatcggcattatcctc
ctgcttgcaactatagcaacagccttcataggctatgtcctcccgtgaggccaaatatcattctgaggggcc
acagtaattacaaacttactatccgccatcccatacattgggacagacctagttcaatgaatctgaggaggc
tactcagtagacagtcccaccctcacacgattctttacctttcacttcatcttgcccttcattattgcagcc
ctagcagcactccacctcctattcttgcacgaaacgggatcaaacaaccccctaggaatcacctcccattcc
gataaaatcaccttccacccttactacacaatcaaagacgccctcggcttacttctcttccttctctcctta
atgacattaacactattctcaccagacctcctaggcgacccagacaattataccctagccaaccccttaaac
acccctccccacatcaagcccgaatgatatttcctattcgcctacacaattctccgatccgtccctaacaaa
ctaggaggcgtccttgccctattactatccatcctcatcctagcaataatccccatcctccatatatccaaa
caacaaagcataatatttcgcccactaagccaatcactttattgactcctagccgcagacctcctcattcta
acctgaatcggaggacaaccagtaagctacccttttaccatcattggacaagtagcatccgtactatacttc
acaacaatcctaatcctaataccaactatctccctaattgaaaacaaaatactcaaatgggc
>Bovine/1-1138 Consensus
atga---ctaacattcgaaagtcccacccactaataaaaattgtaaacaatgcattcatcgaccttccagcc
ccatcaaacatttcatcatgatgaaatttcggttccctcctgggaatctgcctaatcctacaaatcctcaca
ggcctattcctagcaatacactacacatccgacacaacaacagcattctcctctgttacccatatctgccga
gacgtgaactacggctgaatcatccgatacatacacgcaaacggagcttcaatgttttttatctgcttatat
atgcacgtaggacgaggcttatattacgggtcttacacttttctagaaacatgaaatattggagtaatcctt
ctgctcacagtaatagccacagcatttataggatacgtcctaccatgaggacaaatatcattctgaggagca
acagtcatcaccaacctcttatcagcaatcccatacatcggcacaaatttagtcgaatgaatctgaggcgga
ttctcagtagacaaagcaacccttacccgattcttcgctttccattttatccttccatttatcatcatagca
attgccatagtccacctactattcctccacgaaacaggctccaacaatccaacaggaatttcctcagacgta
gacaaaatcccattccacccctactataccattaaggacatcttaggggccctcttactaattctagctcta
atactactagtactattcgcacccgacctcctcggagacccagataactacaccccagccaatccactcaac
acaccccctcacatcaaacccgagtgatacttcttatttgcatacgcaatcttacgatcaatccccaacaaa
ctaggaggagtactagccctagccttctctatcctaattcttgctctaatccccctactacacacctccaaa
caacgaagcataatattccgaccactcagccaatgcctattctgagccctagtagcagacctactgacactc
acatgaattggaggacaaccagtcgaacacccatatatcaccatcggacaactagcatctgtcctatacttt
ctcctcatcctagtgctaataccaacggccggcacagtcgaaaacaaattactaaaatgaa-
>Goat/1-1138 Consensus
atga---ccaacatccgaaagacccacccattaataaaaattgtaaacaacgcatttattgacctcccaacc
ccatcaaacatctcatcatgatgaaactttggatccctcctaggaatttgcctaatcttacaaatcctgaca
ggcctattcctagcaatacactatacatccgacacaataacagcattttcctctgtaactcacatttgtcga
gatgtaaattatggctgaatcatccgatacatacacgcaaacggagcatcaatattctttatctgcctattc
atacatatcggacgaggtctatattatggatcatatacctttctagaaacatgaaacattggagtaatcctc
ctgctcgcgacaatggccacagcattcataggctatgttttaccatgaggacaaatatcattttgaggggca
acagtcatcactaatcttctttcagcaatcccatatattggcacaaacctagtcgaatgaatctgaggggga
ttctcagtagacaaagccactctcacccgattcttcgccttccactttatcctcccattcatcatcacagcc
ctcgccatagtccacctgctcttcctccacgaaacaggatcgaacaaccccacaggaattccatcagacaca
gataaaatcccatttcacccttactacaccattaaagatatcttaggcgccatgctactaattcttgttcta
atattactagtactattcacacccgacctactcggagacccagacaactatatcccagcaaatccactcaat
acaccccctcacattaaacctgagtggtatttcctatttgcatacgcaatcctacgatcaatccccaacaaa
ctaggaggagtcctagccctagtcctctcaatcctaatcttagtacttgtacccttcctccacacatctaaa
caacgaagcataatattccgcccaatcagccaatgcatattctgaatcctggtagcagatctattaacactc
acatgaattggaggacagccagtcgaacatccctacattattattggacaactagcatctattatatatttc
ctcatcattctagtaataataccagcagctagcaccattgaaaacaaccttctaaaatgaa-
>Chicken/1-1141 Consensus
atggcacccaacattcgaaaatcccaccccctactaaaaataattaacaactccctaatcgacctcccagcc
ccatccaacatctctgcttgatgaaatttcggctccctattagcagtctgcctcatgacccaaatcctcacc
ggcctactactagccatgcactacacagcagacacatccctagccttctcctccgtagcccacacttgccgg
aacgtacaatacggctgactcatccggaatctccacgcaaacggcgcctcattcttcttcatctgtatcttc
cttcacatcggacgaggcctatactacggctcctacctctacaaggaaacctgaaacacaggagtaatcctc
ctcctcacactcatagccaccgcctttgtgggctatgttctcccatggggccaaatatcattctgaggggcc
accgttatcacaaacctattctcagcaattccctacattggacacaccctagtagagtgagcctgaggggga
ttttcagtcgacaacccaacccttacccgattcttcgccttacacttcctcctcccctttgcaatcgcaggt
attactatcatccacctcaccttcctacacgaatcaggctcaaacaaccccctaggcatctcatccgactct
gacaaaattccatttcacccatactactccttcaaagacattctgggcttaactctcatactcaccccattc
ctaacactagccctattctcccccaacctcctaggagacccagaaaacttcaccccagcaaacccactagta
acccccccacatatcaaaccagaatgatattttctattcgcctatgccatcctacgctccatccccaacaaa
cttggaggtgtactagccctagcagcctcagtcctcatcctcttcctaatccccttcctccacaaatctaaa
caacgaacaataaccttccgaccactctcccaaaccctattctgacttctagtagccaaccttcttatccta
acctgaatcggaagccaaccagtagaacaccccttcatcatcattggccaaatagcatccctctcttacttc
accatcctacttatcctcttccccacaatcggaacactagaaaacaaaatactcaactact-
>Dog/1-1138 Consensus
atga---ccaacattcgaaaaacccacccactagccaaaattgttaataactcattcattgacctcccagcg
ccgtctaacatctctgcttgatggaacttcggatccttactaggagtatgcttgattctacagattctaaca
ggtttattcttagctatgcactatacatcggacacagccacagctttttcatcagtcacccacatctgccga
gacgttaactacggctgaattatccgctatatgcacgcaaatggcgcttccatattctttatctgcctattc
ctacatgtaggacgaggcctatattacggatcctatgtattcatagaaacatgaaacattggaattgtacta
ttattcgcaaccatagccacagcattcatgggctatgtactaccatgaggacaaatatcattttgaggggca
actgtaatcactaatcttctctctgccatcccttatatcggaactgacttagtagaatggatctgaggcggc
ttctcagtggacaaagcaaccctaacacgattctttgcattccatttcatcctccctttcatcatcgcagct
ctagcaatagtacacctcctatttctacacgaaaccggatccaacaacccttcaggaatcacatcagactca
gacaaaattccatttcacccttactacacaatcaaggatatcctaggagccttactcctactcctaatccta
atatcactagttttattttcacctgacctattaggagacccagataactacacccctgcaaaccccctaaac
acccctccacatattaaacctgagtgatattttctattcgcctatgctatcctacgatccattcctaataaa
ttaggaggtgtactcgccctagtattctccatcctaatcttggcattcattccactcctccacacatctaag
caacgcagcataatattccggccccttagccaatgcctattctgacttttagtcgccgatcttctcacttta
acatgaattggaggacaaccagttgaacaccctttcatcattatcggacaagtcgcttcaatcttatatttc
accatcttattgatcctaataccaacagttagcgttatcgaaaacaaccttctaaaatgaa-
>Rat/1-1139 Consensus
atga---caaacatccgaaaatctcaccccctattcaaaatcatcaaccactcctttatcgacctccccgcc
ccatctaacatctcatcatgatgaaacttcggttctctactaggagtatgcctcatagtacaaatcctcaca
ggcttattcctagcaatacactacacgtctgataccataacagcattttcatcagtcacccacatctgccga
gacgtaaactacggctgactaatccgatacctacacgccaacggcgcctcaatatttttcatctgcctattc
ctccatgtgggacgaggactatactatggatcctacactttcctagaaacctgaaacattgggatcattcta
ctatttgcagtcatagcaactgcattcatgggctatgtactcccatgaggacaaatatcattctgaggagct
acagtaattacaaacctattatcagctatcccttacattggaactaccctagtcgaatgaatctgaggaggc
ttctcagtagacaaagcaaccctaacacgcttcttcgcattccacttcatcctcccattcattatcgccgcc
cttgcaattgtacatcttcttttcctccacgaaacaggatcaaataaccccacaggattaaactccgacgca
gacaaaatcccattccatccatattatacaattaaagacctcctaggtgtatttatattactattattccta
ataaccctagtactattcttcccagacctactaggagacccagacaattatacacccgctaaccccctcaac
accccaccccacatcaaaccagaatgatattttctctttgcctacgctattctacgctccattcccaacaaa
ctaggaggagtcgtagccctaatcttatcaatcctaatcttagccttcctaccattcctgcatacttcaaaa
caacgcagcttaacattccgcccaatcacccaaatcctttactgaatcctagtagccaacctcctagtctta
acatgaatcggaggccaaccagtagaacacccatttatcattattggccaactagcctccatcagctacttt
tcaattatcctcattctcataccaatctctggaattgttgaagacaaaatgttaaaatgaaa
>Horse/1-1138 Consensus
atga---caaacatccggaaatctcacccactaattaaaatcatcaatcactcttttattgacctaccagcc
ccctcaaacatttcatcatgatgaaacttcggctccctcctaggaatctgcctaatcctccaaatcttaaca
ggcctattcctagccatacactacacatcagacacgacaactgccttctcatccgtcactcacatctgccga
gacgttaactacggatgaattattcgctacctccatgccaacggagcatcaatattttttatctgcctcttc
attcacgtaggacgcggcctctactacggctcttacacattcctagagacatgaaacattggaatcatccta
cttttcacagttatagctacagcattcatgggctatgtcctaccatgaggccaaatatccttttgaggagca
acagtcatcacgaacctcctatcagcaattccctacatcggtactaccctcgtcgagtgaatctgaggtgga
ttctcagtagacaaagccacccttacccgattttttgctttccacttcatcctacccttcatcatcacagcc
ctggtagtcgtacatttactatttcttcacgaaacaggatctaacaacccctcaggaatcccatccgatatg
gacaaaatcccattccacccatattatacaattaaagacatcctaggactcctcctcctgatcttgctccta
ctaactctagtattattctcccccgacctcctaggagacccagacaactacaccccagctaaccctctcagc
actccccctcatattaaaccagaatggtacttcctgtttgcctacgccatcctacgctccattcccaacaaa
ctaggcggcgtattagccctaatcctctccatcctgatcctagcactcatccccaccctccacatatcaaaa
caacgaagcataatattccggcctctcagccaatgcgtattctgactcttagtggcagacttactgacacta
acatgaatcggcggacagccagtggaacacccatacgtaattatcggccaactggcctcaatcctctacttc
tccctaattctcatttttataccactcgcaagcaccatcgaaaacaatcttctaaaatgaa-
>White-Tailed/1-1138 Deer Consensus
atga---ccaacatccgaaaaacccacccactaataaaaattgtaaacaacgcattcattgatcttccagcc
ccatcaaacatttcatcatgatgaaacttcggctctctgctaggaatttgcttaatcctacaaattcttact
ggtctattcctagcaatacattatacatccgacacaataacagcattttcctctgtcacccacatctgccga
gacgttaactatggctgaatcattcgatacatacatgccaatggagcatccatattctttatctgtctattc
atacatgtaggacgaggactatactacggatcatatactttcttagaaacatgaaacattggagtaattctc
ctattcacagttatagccacagcattcgtagggtacgtcctaccatgaggacagatatcattctgaggggca
acagtcattacaaatctcctctcagcaatcccatatatcggcacaaatctagtcgaatgaatctgaggaggc
ttttccgtagacaaagcaaccctaacccgattcttcgccttccactttatcctcccatttatcatcgcagca
cttgctatagtccatttactcttcctccacgaaacaggatctaacaacccaacaggaattccatcagacgca
gacaaaattccattccacccctactacaccattaaagatatcctaggagtactacttctagtcctcttccta
atgctattagtactattcgcaccagacctactcggagacccagacaattataccccagcaaatccactcaat
acccctccccatattaaacctgaatgatatttcctgtttgcatacgcaatcctacgatcaattccaaacaaa
ctaggaggagtattagccctagtctcatctatcttaatcctaattctcatacccctacttcatacatccaaa
caacgcagcataatattccgaccatttagccaatgcctattctgaattctagtagcagacttactaacactc
acatgaattggaggccaaccagttgaacatccctttatcactattggacaactagcatcaatcctatatttt
ctcattattctagtacttatgccagttattagcacaatcgaaaacaacctcttaaaatgaa-
