# Supplementary material for: A novel droplet digital PCR human mtDNA assay for fecal source tracking
Source: Water Res. 2020 Sep 15;183:116085. doi: 10.1016/j.watres.2020.116085 (PMC7495096; doi:10.1016/j.watres.2020.116085)
Supplement: Multimedia component 4 [file mmc4.xml]

<?xml version="1.0" encoding="utf-8" standalone="no"?>
<data>
  <datasets>
    <author>joe.brown@ce.gatech.edu;joebrown.work@gmail.com</author>
    <type>0</type>
    <dataset>
      <value>4</value>
      <reason>Data will be made available on request</reason>
      <comments />
    </dataset>
  </datasets>
</data>
